# Supplementary material for: Decoration of Silver Nanoparticles on WS2-WO3 Nanosheets: Implications for Surface-Enhanced Resonance Raman Spectroscopy Detection and Material Characteristics
Source: Molecules. 2025 Jan 24;30(3):530. doi: 10.3390/molecules30030530 (PMC11820258; doi:10.3390/molecules30030530)
Supplement: Supplementary file 1 [file molecules-30-00530-s001.zip]

Archive with 1 entries (1 files):
- molecules-3422179-supplementary.pdf
